# Supplementary material for: Comparison of Body Scanner and Manual Anthropometric Measurements of Body Shape: A Systematic Review
Source: Int J Environ Res Public Health. 2021 Jun 8;18(12):6213. doi: 10.3390/ijerph18126213 (PMC8230172; doi:10.3390/ijerph18126213)
Supplement: Supplementary file 1 [file ijerph-18-06213-s001.zip]

Archive with 1 entries (1 files):
- ijerph-1239001-supplementary.pdf
